# Supplementary material for: Short tandem gene duplications as potential agents of genetic memory
Source: mBio. 2025 Oct 16;16(11):e02011-25. doi: 10.1128/mbio.02011-25 (PMC12607827; doi:10.1128/mbio.02011-25)
Supplement: Database S1 — DNA primers. [file mbio.02011-25-s0001.xlsx]

## Sheet: Sheet1
Database S1. DNA primer sequences.
Primers for construction of tandem duplications.
Duplication	Description	Primer Name	Primer Sequence	Note
	gen marker for D1-D20	Gm FWD	CCCCTGATTCCCTTTGTCAACAGC	from plasmid pUC18-mini-Tn7T-Gm-lacZ
	gen marker for D1-D20	Gm REV	GACAATTTACCGAACAACTCCGCG
D1	PA4118-PA4121	PA4121 FWD	GCTACGTGATCGTCAACGAGTTCAGCCTGCCGGAAGACAGCTACTACCGCCCGGCGGTGAAAGCCAAGTGCCGCGCCCCTGATTCCCTTTGTCAACAGC	homology within PA4121
	PA4118-PA4121	PA4118 REV	CGCCAGTTCCTTCGCCGAAAGCACGCGCATCCGTTTGGGATCGGTGCTTTGCATGGCCTGTACCAAGGTGCTGGGGACAATTTACCGAACAACTCCGCG	homology within PA4118
D2	PA4108-PA4121	PA4121 FWD	GCTACGTGATCGTCAACGAGTTCAGCCTGCCGGAAGACAGCTACTACCGCCCGGCGGTGAAAGCCAAGTGCCGCGCCCCTGATTCCCTTTGTCAACAGC	homology within PA4121
	PA4108-PA4121	PA4108 REV	AGAATACCTTGACCCGTGGCGTCAGCAGCGAGCGGCCGTGTTGTTCGAGGACCACGCCGAGGCGCCCGCTTTCCAGACAATTTACCGAACAACTCCGCG	homology within PA4108
D3	PA4097-PA4121	PA4121 FWD	GCTACGTGATCGTCAACGAGTTCAGCCTGCCGGAAGACAGCTACTACCGCCCGGCGGTGAAAGCCAAGTGCCGCGCCCCTGATTCCCTTTGTCAACAGC	homology within PA4121
	PA4097-PA4121	PA4097 REV	CCTGGGGAATCGAGTGCGGGCCGCTCTGGTATTCGTGCAGGTCGCTGCCGCAGATGCCGCAGTAGGCGACTTCCAGACAATTTACCGAACAACTCCGCG	homology within PA4097
D4	PA4091-PA4121	PA4121 FWD	GCTACGTGATCGTCAACGAGTTCAGCCTGCCGGAAGACAGCTACTACCGCCCGGCGGTGAAAGCCAAGTGCCGCGCCCCTGATTCCCTTTGTCAACAGC	homology within PA4121
	PA4091-PA4121	PA4091 REV	GGGCAGGTAGATCAGGCCGCTGGCGACCACCTGCTCGATGGTCTTCTTGATCTCCGGGTAGGCCTGCGGCGCCAGGACAATTTACCGAACAACTCCGCG	homology within PA4091
D5	PA4117-PA4134	PA4134 FWD	GCATTGGAGCCTGCGCCACGCCAAGACCCTGGACCAGGCGAGCATGCTGCCGTTCGCCGACGACGAGGAGGTGGCCCCCTGATTCCCTTTGTCAACAGC	homology within PA4134
	PA4117-PA4134	PA4117 REV	CGAGGCCGTTGCGGTTGCGCTGGTTGTCCGCCGACTCGCGCTTGAACGGTTCGAACAGGTTGGCCAGCTGCGCTTGACAATTTACCGAACAACTCCGCG	homology within PA4117
D6	PA4118-PA4136	PA4136 FWD	CTGGTTTCGAAAGTGCAGAAGAGTAGCGGAAAAAACACAGGCTGCATGCGGGTATGCAGAAGGAAATCAACGGTTCCCCTGATTCCCTTTGTCAACAGC	homology from PA4135-PA4136 IG to PA4136
	PA4118-PA4136	PA4118 REV	CGCCAGTTCCTTCGCCGAAAGCACGCGCATCCGTTTGGGATCGGTGCTTTGCATGGCCTGTACCAAGGTGCTGGGGACAATTTACCGAACAACTCCGCG	homology within PA4118
D7	PA4108-PA4137	PA4137 FWD	CCAACCTCATGGCCTACCAGACCTTCACCCGACCGCAGGAGAAATCCTGGCAACTGCGCTACGACTACGACTTCGCCCCTGATTCCCTTTGTCAACAGC	homology within PA4137
	PA4108-PA4137	PA4108 REV	AGAATACCTTGACCCGTGGCGTCAGCAGCGAGCGGCCGTGTTGTTCGAGGACCACGCCGAGGCGCCCGCTTTCCAGACAATTTACCGAACAACTCCGCG	homology within PA4108
D8	PA4108-PA4167	PA4167 FWD	CCGCCATGTACTCCCCCAGCTCGACGCCGTTGCCGGGTGCCGGCCAATGGATCAGGACCAGGTCCAACCGGTCGGCCCCTGATTCCCTTTGTCAACAGC	homology within PA4167
	PA4108-PA4167	PA4108 REV	AGAATACCTTGACCCGTGGCGTCAGCAGCGAGCGGCCGTGTTGTTCGAGGACCACGCCGAGGCGCCCGCTTTCCAGACAATTTACCGAACAACTCCGCG	homology within PA4108
D9	PA4108-PA4223	PA4223 FWD	GCAGGGTGCTCTTGCCGGAGCCCGAGGGACCGACCAGGGCCACCAGGCTGCCATCCTCCAGCTCCAGATCGATATCCCCTGATTCCCTTTGTCAACAGC	homology within PA4223
	PA4108-PA4223	PA4108 REV	AGAATACCTTGACCCGTGGCGTCAGCAGCGAGCGGCCGTGTTGTTCGAGGACCACGCCGAGGCGCCCGCTTTCCAGACAATTTACCGAACAACTCCGCG	homology within PA4108
D10	PA4108 -PA0384	PA0384 FWD	CGCCGTCCCCAAGAGCGTCATGGCCTCCGGGAGCCCGCATGAAACCGATCAAGCACCTCTACCTGCATTTCACCGCCCCTGATTCCCTTTGTCAACAGC	homology from PA0385-PA0384 IG to PA0384
	PA4108 -PA0384	PA4108 REV	AGAATACCTTGACCCGTGGCGTCAGCAGCGAGCGGCCGTGTTGTTCGAGGACCACGCCGAGGCGCCCGCTTTCCAGACAATTTACCGAACAACTCCGCG	homology within PA4108
D11	PA4108-PA4111	PA4111 FWD	CTCGCCTGGAAGCCCTGCGCAGCCTGGAAGACCTGGAACACCTGCTGCGGCGCATGGAGGAACAACTGGGCATCCCCCCTGATTCCCTTTGTCAACAGC	homology within PA4111
	PA4108-PA4111	PA4108 REV	AGAATACCTTGACCCGTGGCGTCAGCAGCGAGCGGCCGTGTTGTTCGAGGACCACGCCGAGGCGCCCGCTTTCCAGACAATTTACCGAACAACTCCGCG	homology within PA4108
	tet marker for D21, D24, D25, D26	Tc FWD1	GGAGGAACCTCCTTTAACTCCTCA	from plasmid pIT2
	tet marker for D21, D24, D25, D26	Tc REV1	TCTTGGAGTGGTGAATCCGTTAGC	from plasmid pIT2
D21, D24, D25, D26	PA4786-PA4805	PA4805-Tc FWD	CGACAACGACAAGAACGAGCCGTACCGTCCATGCAGGCCATCGCCCCGAACGCGCTCGACCGCTGGCACGAACACGGAGGAACCTCCTTTAACTCCTCA	homology within PA4805-PA4806 IG
	PA4786-PA4805	PA4786-Tc REV	CGACGCCAGCAACACCACCCGGCCGTTGTCATGCAGCTTGCCGCCGTCGAGCAGGGCCTGGGTCAGCACCTGCGGTCTTGGAGTGGTGAATCCGTTAGC	homology within PA4786
	aad-aac marker for D22	RI FWD-short	GTGCCAAGCTCTCGGGTAACATCA	from clinical isolate
	aad-aac marker for D22	RI REV	GAGCTTTTGGGAAAGCTGTCGTTC	from clinical isolate
D22	PA4786-PA4805	PA4805-RC-short FWD	CGACAACGACAAGAACGAGCCGTACCGTCCATGCAGGCCATCGCCCCGAACGCGCTCGACCGCTGGCACGAACACGTGCCAAGCTCTCGGGTAACATCA	homology within PA4805-PA4806 IG
	PA4786-PA4805	PA4786-RC REV	CGACGCCAGCAACACCACCCGGCCGTTGTCATGCAGCTTGCCGCCGTCGAGCAGGGCCTGGGTCAGCACCTGCGGGAGCTTTTGGGAAAGCTGTCGTTC	homology within PA4786
	int-aad-aac marker for D23	RI-FWD long	AGTGAATCCGCCAGGATTGACTTG	from clinical isolate
	int-aad-aac marker for D23	RI REV	GAGCTTTTGGGAAAGCTGTCGTTC	from clinical isolate
D23	PA4786-PA4805	PA4805-RC-long FWD	CGACAACGACAAGAACGAGCCGTACCGTCCATGCAGGCCATCGCCCCGAACGCGCTCGACCGCTGGCACGAACACAGTGAATCCGCCAGGATTGACTTG	homology within PA4805-PA4806 IG
	PA4786-PA4805	PA4786-RC REV	CGACGCCAGCAACACCACCCGGCCGTTGTCATGCAGCTTGCCGCCGTCGAGCAGGGCCTGGGTCAGCACCTGCGGGAGCTTTTGGGAAAGCTGTCGTTC	homology within PA4786
D27	PA2016-PA2096	PA2096 FWD1	GTCCTGCCTTCGTGGAATAA	homology to Tn library mutant PW4607
		Tn REV SOE	taatcgccttgcagcacaCTCAAGAAAGCCGCCTGATA	homology to Tn library mutant PW4607
		Tn FWD SOE	TATCAGGCGGCTTTCTTGAGtgtgctgcaaggcgatta	homology to Tn library mutant PW4496
		PA2016_1 REV1	TCGACATGGATCTCCACCA	homology to Tn library mutant PW4496
D28	PA2016-PA2096	PA2096 FWD1	GTCCTGCCTTCGTGGAATAA	homology to Tn library mutant PW4607
		Tn REV SOE	taatcgccttgcagcacaCTCAAGAAAGCCGCCTGATA	homology to Tn library mutant PW4607
		Tn FWD SOE	TATCAGGCGGCTTTCTTGAGtgtgctgcaaggcgatta	homology to Tn library mutant PW4497
		PA2016_2 REV1	ACAGATCGGTGAGGAACAAC	homology to Tn library mutant PW4497
D29	PA2016-PA2043	PA2043 FWD1	CCTGCACGAAGACACCTATT	homology to Tn library mutant PW4531
		Tn REV SOE	taatcgccttgcagcacaCTCAAGAAAGCCGCCTGATA	homology to Tn library mutant PW4531
		Tn FWD SOE	TATCAGGCGGCTTTCTTGAGtgtgctgcaaggcgatta	homology to Tn library mutant PW4497
		PA2016_2 REV1	ACAGATCGGTGAGGAACAAC	homology to Tn library mutant PW4497
D30	PA2016-PA2021	PA2021 FWD1	TTGGATGTGCATGGGTGT	homology to Tn library mutant PW4503
		Tn REV SOE	taatcgccttgcagcacaCTCAAGAAAGCCGCCTGATA	homology to Tn library mutant PW4503
		Tn FWD SOE	TATCAGGCGGCTTTCTTGAGtgtgctgcaaggcgatta	homology to Tn library mutant PW4496
		PA2016_1 REV1	TCGACATGGATCTCCACCA	homology to Tn library mutant PW4496
	rif marker	arr2 FWD1	CAAATCCTATTGTATGGATTAGTCGAG	from plasmid pABcre
	rif marker	arr2 REV1	TGCTGGAAGATGGCGATTAG
D31	PA2016-PA2043 with rif	PA2043 FWD1	CCTGCACGAAGACACCTATT
	PA2016-PA2043 with rif	PA2043 REV1 rif Tail	CTCGACTAATCCATACAATAGGATTTGGGATTGGTCGAGAACAGCA
	PA2016-PA2043 with rif	rif FWD 2043 Tail	TGCTGTTCTCGACCAATCCCAAATCCTATTGTATGGATTAGTCGAG
	PA2016-PA2043 with rif	rif REV 2016 Tail	AACTGGATACTGCCGAGGATGCTGGAAGATGGCGATTAG
	PA2016-PA2043 with rif	PA2016 FWD2 rif tail	CTAATCGCCATCTTCCAGCATCCTCGGCAGTATCCAGTT
	PA2016-PA2043 with rif	PA2016 REV1	TCGACATGGATCTCCACCA
Primers for verifying tandem duplications:
	gen marker homology	Diag Gm REV1	GAGCAAGTTCCCGAGGTAATC	gen marker specific primers
	gen marker homology	Diag Gm FWD1	AGCCGCGTAGTGAGATCTAT	gen marker specific primers
D1, D2, D3, D4	PA4121 novel junction	PA4121 Diag FWD1	TGAAGCCGGTGTTGTTCAT
		Diag Gm REV1	GAGCAAGTTCCCGAGGTAATC
D1	PA4118 novel junction	Diag Gm FWD1	AGCCGCGTAGTGAGATCTAT
		TD21-18 Diag 3' REV1	GCCTGCCTGCCAAATCT
D2, D11	PA4108 novel junction	Diag Gm FWD1	AGCCGCGTAGTGAGATCTAT
		TD11-08 Diag 3' REV1	CTGCTGTGCTCTTCGATTGT
D3	PA4097 novel junction	Diag Gm FWD1	AGCCGCGTAGTGAGATCTAT
		PA4097 Diag REV2	GAATTCGCCGGCTAGGG
D4	PA4091 novel junction	Diag Gm FWD1	AGCCGCGTAGTGAGATCTAT
		PA4091 Diag REV1	CCGTGTTCATCTCGCTGTT
D5	PA4134 novel junction	PA4134 Diag FWD1	CTGTGGGTCAACGGCATTA
		Diag Gm REV1	GAGCAAGTTCCCGAGGTAATC
D5	PA4117 novel junction	Diag Gm FWD1	AGCCGCGTAGTGAGATCTAT
		PA4117 Diag REV2	GAGTAGGTTCCCGGATTGTTG
D6	PA4136 novel junction	PA4136 Diag FWD1	CAGTCGCTTCAGGGCTTTAT
		Diag Gm REV1	GAGCAAGTTCCCGAGGTAATC
D6	PA4118 novel junction	Diag Gm FWD1	AGCCGCGTAGTGAGATCTAT
		PA4118 Diag REV1	TTCGACCATCGCCTGGA
D7	PA4137 novel junction	PA4137 Diag FWD1	CGACGACATGTACATCATGGG
		Diag Gm REV1	GAGCAAGTTCCCGAGGTAATC
D7, D8	PA4108 novel junction	Diag Gm FWD1	AGCCGCGTAGTGAGATCTAT
		PA4108 Diag REV1	TCGAGCATGCCTGCTTTC
D8	PA4167 novel junction	PA4167 Diag FWD1	GTTGCTGGCGAGGTTCT
		Diag Gm REV1	GAGCAAGTTCCCGAGGTAATC
D9	PA4223 novel junction	PA4223 Diag FWD1	GGCCAGTCGTTGCAGTT
		Diag Gm REV1	GAGCAAGTTCCCGAGGTAATC
D9, D10	PA4108 novel junction	Diag Gm FWD1	AGCCGCGTAGTGAGATCTAT
		PA4108(137) Diag REV1	CTGCTGTGCTCTTCGATTGT
D10	PA0384 novel junction	PA0384 Diag FWD1	GACACGCCGATTCGTTACA
		Diag Gm REV1	GAGCAAGTTCCCGAGGTAATC
D11	PA4111 novel junction	TD11-08 Diag 5' FWD1	TGGCCAACCGCAACTATC
		Diag Gm REV1	GAGCAAGTTCCCGAGGTAATC
D21	PA4805 novel junction with tet marker	TD-Tc 5' FWD1	TCGCAGAAGGGATTGGAATAG
		TD-Tc 5' REV1	CCATGATCGCGTAGTCGATAG
D21	PA4786 novel junction with tet marker	TD-Tc 3' FWD2	TTACCAGCCTAACTTCGATCAC
		TD-Tc 3' REV2	GGGCTACCGGTGGTTTC
D22	PA4805 novel junction with aad-aac marker	TD-aad 5' FWD1	GTCGCAGAAGGGATTGGAATAG
		TD-aad 5' REV1	CGAACCGAACAGGCTTATGT
D22	PA4805 novel junction with aad-aac marker	TD-aad 3' FWD2	GTCGTACGTTGCTCTTGGAA
		TD-aad 3' REV2	CCTGGCTCATGGAGTTCATC
D23	PA4805 novel junction with int-aad-aac marker	TD-int 5' FWD1	GTCGCAGAAGGGATTGGAATAG
		TD-int 5' REV1	CGTAGAACAAGCAGGCATCA
D23	PA4805 novel junction with int-aad-aac marker	TD-aad 3' FWD2	GTCGTACGTTGCTCTTGGAA
		TD-aad 3' REV2	CCTGGCTCATGGAGTTCATC
D27-D30	PA2016 novel junction	PA2016 Diag FWD1	CGATGAGCGCATTGTTAGATTTC
		PA2016 Diag REV1	GAAATGCGGGTCCTGGTT
D27, D28	PA2096 novel junction	PA2096 Diag FWD1	GCGCCACCTCTGGATTG
		PA2096 Diag REV1	GTCTCGATCCTCTCGTTTGTTG
D29	PA2043 novel junction	PA2043 Diag FWD1	GCATGTCGTCTCCTTCCTT
		PA2043 Diag REV1	GTCTCGATCCTCTCGTTTGTT
D30	PA2021 novel junction	PA2021 Diag FWD1	TGGAGATCCTCTACCTCAAGTG
		PA2021 Diag REV1	GTCTCGATCCTCTCGTTTGTTG
